# Supplementary material for: Phytochemical Composition and Mechanistic Pharmacology of Jerusalem Artichoke (Helianthus tuberosus L.): Implications for Functional and Therapeutic Applications
Source: Curr Issues Mol Biol. 2026 Feb 5;48(2):180. doi: 10.3390/cimb48020180 (PMC12939966; doi:10.3390/cimb48020180)
Supplement: Supplementary file 1 [file cimb-48-00180-s001.zip]

Archive with 1 entries (1 files):
- cimb-4099272-Supplementary Excel_revise-2.xlsx
