# Supplementary material for: Phytochemical Composition and Mechanistic Pharmacology of Jerusalem Artichoke (Helianthus tuberosus L.): Implications for Functional and Therapeutic Applications
Source: Curr Issues Mol Biol. 2026 Feb 5;48(2):180. doi: 10.3390/cimb48020180 (PMC12939966; doi:10.3390/cimb48020180)
Supplement: Supplementary file 1 [file cimb-48-00180-s001.zip › cimb-4099272-Supplementary Excel_revise-2.xlsx]

## Sheet: Sheet1
No.	Author (Year)	Study design	Experimental model	Plant part / Extract	Main bioactive	Dose / Exposure	Key endpoints	Main findings	Proposed mechanism	Limitations
1	Kim et al. (2020)	Human intervention	Older adults	Whole tuber	Inulin-rich fraction	Dietary intake	Glucose levels, microbiota	Breakfast intake improved glycemic control	Circadian–microbiota interaction	Short intervention period
2	Lu et al. (2017)	In vitro	RAW 264.7 cells	Leaf-derived heliangin	Heliangin	5–20 μM	Cytokine expression	Suppressed inflammatory mediators	NF-κB pathway inhibition	Cell-based only
3	Jantaharn et al. (2018)	Experimental	In vitro	Flower extracts	Phenolics, flavonoids	Concentration-dependent	Antioxidant activity	Organic flower extracts showed significant antioxidant capacity	Free radical scavenging	In vitro only
4	Nizioł-Łukaszewska et al. (2018)	In vitro experimental study	Human keratinocytes (HaCaT); human dermal fibroblasts (BJ)	Tubers and leaves extracts (solvent extracts)	Phenolic compounds (e.g., chlorogenic acid derivatives, flavonoids)	25–500 µg/mL	Cell viability (MTT), antioxidant activity (DPPH, ABTS), cytotoxicity	Both tuber and leaf extracts exhibited strong antioxidant activity with low cytotoxicity; leaf extracts showed higher antioxidant potential than tubers	Antioxidant effects attributed to phenolic compounds scavenging reactive oxygen species (ROS) and protecting fibroblasts and keratinocytes from oxidative stress	Limited to in vitro models; no mechanistic signaling pathway analysis; absence of in vivo validation
5	Mariadoss et al. (2021)	In vitro experimental study	Insulin-resistant HepG2 cells; NIH 3T3 mouse fibroblasts	Ethyl acetate fraction of tubers (Ht-EAF)	Polyphenols, sesquiterpene lactones (putative)	25, 50, 100 µg/mL	Glucose uptake, insulin resistance markers, wound scratch assay, cell migration	Ht-EAF improved glucose uptake in insulin-resistant HepG2 cells and significantly enhanced fibroblast migration and wound closure	Activation of insulin signaling and promotion of fibroblast migration via antioxidant and anti-inflammatory pathways	No animal or clinical validation; individual active compounds not fully identified; limited molecular pathway confirmation
6	Chen et al. (2014)	Experimental	Plant stress model	Leaves	Phenolic acids	Salt-stress exposure	Phenolic profiling	Salt stress altered phenolic acid composition	Stress-induced metabolic regulation	No biological activity assay
7	Amarowicz et al. (2020)	Experimental	Field-grown plants	Tubers	Phenolic compounds	N-fertilization levels	Antioxidant capacity	Fertilization influenced phenolic content and antioxidant activity	Nutrient-dependent biosynthesis	Environmental variability
8	Showkat et al. (2019)	Experimental	In vitro	Leaves	Phenolic acids	Optimized extraction	Antioxidant activity	Leaves exhibited strong antioxidant activity	Phenolic-mediated radical scavenging	No in vivo validation
9	Kaszás et al. (2020)	Experimental	In vitro	Leaf protein concentrate	Polyphenols	Extract-based	Phytochemical identification	Multiple bioactive phytochemicals identified	Synergistic antioxidant effects	Functional effects not tested
10	Wang et al. (2022)	Experimental	In vitro	Leaves	Flavonoids	Quantified extracts	Antioxidant activity	Leaf flavonoids showed high antioxidant potential	Electron-donating capacity	Cell-free system
11	Abdel-Wahab et al. (2023)	Experimental	Animal (quail)	Extract (dietary)	Phenolics	Dietary supplementation	Growth, immunity	Supplementation improved antioxidant and immune parameters	Oxidative stress reduction	Species-specific results
12	Saiki et al. (2022)	Experimental	In vitro / mechanistic	Leaves	Heliangin	Defined concentrations	Inflammation markers	Heliangin showed anti-inflammatory effects	Inhibition of inflammatory pathways	No clinical validation
13	Wang et al. (2019)	Experimental	In vitro	Flowers	Phenolics	Extract-based	Antioxidant, enzyme inhibition	Identified antioxidant and α-glucosidase inhibitory compounds	Enzyme inhibition	Limited dose-response data
14	Shao et al. (2021)	Experimental	Cell culture (tumor cells)	Tubers	Inulin-capped SeNPs	400 µg/mL	Proliferation, apoptosis	Enhanced antitumor activity	Synergistic effect of inulin and SeNPs	In vitro only
